# Supplementary material for: Inhibition of NADPH Oxidase (NOX) 2 Mitigates Colitis in Mice with Impaired Macrophage AMPK Function
Source: Biomedicines. 2023 May 14;11(5):1443. doi: 10.3390/biomedicines11051443 (PMC10216132; doi:10.3390/biomedicines11051443)
Supplement: Supplementary file 1 [file biomedicines-11-01443-s001.zip]

Archive with 1 entries (1 files):
- biomedicines-2361050-supplementary.pdf
